# Supplementary material for: Microbial life in 25-m-deep boreholes in ancient permafrost illuminated by metagenomics
Source: Environ Microbiome. 2023 Apr 13;18:33. doi: 10.1186/s40793-023-00487-9 (PMC10103415; doi:10.1186/s40793-023-00487-9)
Supplement: Supplementary file 2 — Additional file 2. The file contains six Excel tables: Table S1, Sample and sequencing information; Table S2, Sequence information for MAGs; Table S3, Metabolic potential; Table S4, Key metabolic pathways for MAGs; Table S5, Potential metabolic pathways identifies in MAGs. [file 40793_2023_487_MOESM2_ESM.xlsx]

## Sheet: Table S1
Table S1. Sample and sequencing information
					Particle, %																						Amplicon sequencing	Metagenome sequencing
Sample	Borehole	Depth (m)	Permafrost type	Estimated age	Sand, 1-0.05 mm	Silt, 0.05-0.001 mm	Clay, <0.001 mm	Temperature, ℃	pH	HCO3--, mmol/kg	Cl-, mmol/kg	SO4--, mmol/kg	Ca++, mmol/kg	Mg++, mmol/kg	K+, mmol/kg	Na+, mmol/kg	Total dissolved solids, mmol/kg	Total dissolved solids, %	Dry residue, %	Conductivity, mS/cm	Salinity, ppt	Carbon total, %	Nitrogen total, %	Methane, µmol/kg	DNA, ng/g	Sequencing type	No. raw readsa	No. raw readsb	No. trimmed readsb	mapped trimmed reads (%)C
FP_2.95	AL1_15	2.95	Freshwater	~10-40 kyr	46	43.2	10.8	-1.7	6.44	1.5	7.5	4.39	3	2	0.27	0.89	1.95	0.06	0.05	0.09	0.1	1.2407	0.0987	11.74	540	16S & Metagenome	171518	167461281	142339575	65.75
FP_6.0	AL1_15	6	Freshwater	~10-40 kyr	40.8	44.56	14.64	-5.5	7.03	3	7.5	1.61	3	3	0.51	1.24	1.98	0.06	0.09	0.14	0.1	0.7621	0.0716	19	331.3	16S & Metagenome	228033	99562353	87264923	60.32
FP_15.0	AL1_15	15	Freshwater	~0.9 Myr	23.16	58.56	18.28	-5.9	7.5	2	7.5	8.78	2	3	0.66	2.4	2.88	0.1	0.09	0.15	0.2	1.8969	0.1747	157.07	6.7	16S & Metagenome	346904	39277610	35299030	88.25
FP_25.1	AL1_15	25.1	Freshwater	~1.1 Myr	35.92	56.92	7.16	-5	7.23	2	25	0.64	2	2	0.41	1.76	3.38	0.11	0.07	0.17	0.2	2.6626	0.0813	167.24	407.5	16S & Metagenome	358155	83039963	75280115	98.175
BP_1.75	CH1_17	1.75	Brackish	~10-40 kyr	22.65	62.55	14.8	-4.89	7.3	1.5	6.5	2.67	11	10	0.3	3.7	35.6	0.09	0.08	0.3	0.3	1.6779	0.1486	BDL	255.2	16S & Metagenome	418765	87149439	77231199	64.73
BP_5.4	CH1_17	5.4	Brackish	~100-105 kyr	24.02	67.89	8.1	-7.07	7	2.5	55	1.71	18.5	36	0.6	33.2	147.5	0.38	0.39	1.1	1.3	2.0882	0.1578	76	32.1	16S & Metagenome	300356	36356092	22628797	64.44
MP_11.5	CH1_17	11.5	Marine	~105-120 kyr	23.14	63.41	13.46	-7.83	6.9	2	80	8.14	14	32	1.8	68	206	0.57	0.55	1.8	2.4	0.2143	0.0215	BDL	4.8	16S	308101	NAd	NA	NA
MP_16.9	CH1_17	16.9	Marine	~105-120 kyr	15.26	64.01	20.73	-7.96	7	2	220	30.31	22	42	5.4	170.6	492.3	1.45	1.33	4.1	5.6	0.9114	0.0771	3	35	16S & Metagenome	334938	49746276	43384763	64.4
MP_19.6	CH1_17	19.6	Marine	~105-120 kyr	17.4	68.02	14.58	-8.03	7.2	3	230	36.84	14	54	7.1	193.6	538.5	1.58	1.44	4.4	6.1	0.8983	0.1076	BDL	29.4	16S	211793	NA	NA	NA
Sequencing control																										16S	1918
a Values are totals for duplicate sequencing
b Values for FP_2.95, FP_6.0, FP_25.1, BP_1.75 and BP_5.4 are totals for technical replicates
c Values for FP_2.95, FP_6.0, FP_25.1, BP_1.75 and BP_5.4 are the mean of the technical replicates
d NA: not available
e BDL: below detection limit

## Sheet: Table S2
Table S2. Sequence information for each selected MAG
MAGs	Relative abundance (%)a							Completeness (%)	Contamination (%)	No. contigs	GC content	Estimated genome size (bp)	Suggested taxonomyb
	FP_2.95	FP_6.0	FP_15.0	FP_25.1	BP_1.75	BP_5.4	MP_16.9						kingdom	phylum	class	order	family	genus	species
MAG_114	0	0	0	0	0	0	9.39428	93.46	7.94	177	34.15	3.88077e+06	Archaea	Asgardarchaeota	Heimdallarchaeia
MAG_51	0	0	0	0	0	0	4.88148	64.07	1.87	471	31.43	4.01148e+06	Archaea	Asgardarchaeota	Lokiarchaeia	CR-4
MAG_150	0	0.729204	0	0	1.94626	0	3.26451	68.56	2.91	490	29.56	1.92244e+06	Archaea	Crenarchaeota	Nitrososphaeria	Nitrososphaerales	Nitrososphaeraceae
MAG_203	0	0	0	0	0	0	3.15453	82.85	4.67	226	33.86	1.12474e+06	Archaea	Crenarchaeota	Bathyarchaeia	B26-1	UBA233	AD8-1
MAG_213	0	0	0	0	0	0	1.21963	52.12	1.94	286	59.08	1.45258e+06	Archaea	Crenarchaeota	Bathyarchaeia	TCS64	TCS64	GCA-2726865
MAG_50	0	0	0	0	0	0	2.55746	50.25	0.97	147	46.06	1.04643e+06	Archaea	Crenarchaeota	Bathyarchaeia	B26-1	BA1	BIN-L-1
MAG_132	0	0.121112	0	0	5.42641	0	0	98.1	9.4	476	60.06	4.0029e+06	Bacteria	Acidobacteriota	Thermoanaerobaculia	Gp7-AA8	Gp7-AA8
MAG_191	0	0	0	0.655676	0	0	0	98.99	2.66	183	61.09	4.7655e+06	Bacteria	Acidobacteriota	Acidobacteriae	Acidobacteriales	Acidobacteriaceae	Terriglobus
MAG_209	0	3.85249	0	0	2.32613	0	0	67.31	1.01	617	67.82	2.87336e+06	Bacteria	Acidobacteriota	Thermoanaerobaculia	UBA5704
MAG_106	0	0	0	0	0	26.5008	0	53.23	8.62	506	68.22	2.41175e+06	Bacteria	Actinobacteriota	Thermoleophilia	RBG-16-64-13	RBG-16-64-13
MAG_128	0	0	0	0	0	36.2531	0	67	0.37	234	53.53	1.17018e+06	Bacteria	Actinobacteriota	Coriobacteriia	OPB41	PHET01
MAG_139	0	0	0	0.933586	0	0	0	96.32	3.56	81	72.07	5.05703e+06	Bacteria	Actinobacteriota	Thermoleophilia	Solirubrobacterales	Solirubrobacteraceae	SEOHO-28
MAG_142	0	0	0	0	0	37.2091	0	75.58	5.41	966	67.45	3.6245e+06	Bacteria	Actinobacteriota	Actinobacteria	Nanopelagicales	GCA-2699445
MAG_145	0	0	16.9548	0	0	0	0	86.06	9.3	1236	72.12	1.05163e+07	Bacteria	Actinobacteriota	Actinobacteria	Streptomycetales	Streptomycetaceae	Streptomyces_B
MAG_214	18.1917	8.52202	0	0	0.0682551	0	0.0259853	60.97	6.32	761	71.98	3.37748e+06	Bacteria	Actinobacteriota	Thermoleophilia	Solirubrobacterales	Solirubrobacteraceae
MAG_66	0	0	0	0	4.19093	0	0	92.31	3.85	618	66.63	3.17374e+06	Bacteria	Actinobacteriota	Acidimicrobiia	UBA5794	ZC4RG35
MAG_99	0	0	42.2031	4.1e-05	0	0	0	65.35	7.9	3570	64.5	1.32979e+07	Bacteria	Actinobacteriota	Actinobacteria	Streptomycetales	Streptomycetaceae	Streptomyces
MAG_23	0	0	0	0	5.30668	0	0	50.04	2.57	683	42.96	4.0622e+06	Bacteria	Bacteroidota	Bacteroidia	Cytophagales	Cyclobacteriaceae
MAG_57	0	0	0	0	7.42548	0	0	97.57	2.21	160	38.6	4.46604e+06	Bacteria	Bacteroidota	Bacteroidia	Bacteroidales	vadinHA17	LD21
MAG_159	0	0	0	0	0	0	1.97292	69.54	3.02	420	53.99	2.46051e+06	Bacteria	BMS3Abin14	BMS3Abin14	BMS3Abin14
MAG_129	0	0.0311584	0	0	2.87629	0	0	56.94	2.92	780	60.41	4.29669e+06	Bacteria	Chloroflexota	Chloroflexia	Thermomicrobiales
MAG_143	0	0	0	0	0	0	15.913	53.64	1.09	330	51.2	3.90087e+06	Bacteria	Chloroflexota	Anaerolineae	Anaerolineales	UBA4823_A	9FT-COMBO-55-16
MAG_146	0	0	0	0	0	0	3.1636	55.15	1.09	631	49.93	6.00981e+06	Bacteria	Chloroflexota	Anaerolineae	Anaerolineales	UBA4823
MAG_187	0	0	0	0	0	0	1.27503	54.72	6.44	292	46.55	1.77626e+06	Bacteria	Chloroflexota	Dehalococcoidia	GIF9	AB-539-J10	CG2-30-46-19
MAG_56	0	0	0	0	0	0	14.5761	63.2	0	350	59.69	2.02928e+06	Bacteria	Chloroflexota	Anaerolineae	UBA7937
MAG_133	0	1.10073	0	0	12.606	0	0	81.78	4.8	441	68.39	2.53478e+06	Bacteria	Chloroflexota_A	Ellin6529	P2-11E	P2-11E
MAG_167	0	0.943075	0	0	4.61068	0	0	51.52	1.72	497	70.11	4.22419e+06	Bacteria	Chloroflexota_A	Ellin6529	CSP1-4	CSP1-4
MAG_188	0	0.956111	0	0	5.34953	0	0	81.82	2.09	419	69.76	2.33117e+06	Bacteria	Chloroflexota_A	Ellin6529	P2-11E	P2-11E	UBA4735
MAG_210	36.6765	12.7753	0	0	0	0	0	72.05	6.2	509	68.73	2.22412e+06	Bacteria	Chloroflexota_A	Ellin6529	QHBO01	QHBO01
MAG_5	15.9023	22.8478	0	0	0	0	0	65.15	4.04	440	69.37	2.50698e+06	Bacteria	Chloroflexota_A	Ellin6529	QHBO01	QHBO01	QHBO01
MAG_53	21.1464	4.42132	0	0	0	0	0	50.43	5.96	576	71.41	3.2324e+06	Bacteria	Chloroflexota_A	Ellin6529	CSP1-4	CSP1-4
MAG_68	0	1.22581	0	0	17.965	0	0	56.23	7.34	279	70.62	1.82826e+06	Bacteria	Chloroflexota_A	Ellin6529	QHBO01	QHBO01
MAG_93	0	0	0	0	0	0	3.14803	80.7	1.58	501	48.86	2.6771e+06	Bacteria	Desulfobacterota	Desulfobacteria	Desulfatiglandales	NaphS2
MAG_104	0	0	0	0.242367	0	0	0	76.93	4.3	659	40.66	3.10674e+06	Bacteria	Firmicutes_A	Clostridia	Lutisporales	Lutisporaceae	BRH-c25
MAG_148	0	0	0	0	4.01318	0	0	62.85	4.03	442	69.77	2.9702e+06	Bacteria	Gemmatimonadota	Gemmatimonadetes
MAG_216	0	0	0	0	3.51795	0	0	62.23	1.23	535	70.38	2.52529e+06	Bacteria	Gemmatimonadota	Gemmatimonadetes	Gemmatimonadales	GWC2-71-9
MAG_218	2.79406	30.3504	0	0	8.29345	0.0369142	0	79.46	5.31	386	62.38	2.37069e+06	Bacteria	Gemmatimonadota	Gemmatimonadetes	Gemmatimonadales	Gemmatimonadaceae	UBA4720
MAG_83	0	0	0	0	0	0	1.58159	83.02	6.23	762	64.91	3.48532e+06	Bacteria	Gemmatimonadota	Gemmatimonadetes
MAG_179	0	0	0	0	0	0	1.7297	90.9	3.36	363	62.85	1.69994e+06	Bacteria	MBNT15	MBNT15	MBNT15	MBNT15	CSP1-8
MAG_116	0	0	0	0	0	0	2.13087	90.97	3.55	594	69.16	6.26075e+06	Bacteria	Myxococcota	UBA9160	UBA9160	UBA9160
MAG_40	0	0	0	0	3.37999	0	0	74.31	8.64	777	56.77	3.75498e+06	Bacteria	Nitrospirota	Nitrospiria	Nitrospirales	Nitrospiraceae	Palsa-1315
MAG_72	0	0	0	0	4.98512	0	0	76.7	0.31	64	37.89	769731	Bacteria	Patescibacteria	Paceibacteria	UBA9983_A	UBA9973	UBA9973
MAG_10	0	0	0	1.40498	0	0	0	96.51	2.59	198	69.22	5.42831e+06	Bacteria	Proteobacteria	Alphaproteobacteria	Rhizobiales	Beijerinckiaceae	Methylobacterium
MAG_121	0	0	0	1.20605	0	0	0	94.89	2.7	84	62.43	5.23354e+06	Bacteria	Proteobacteria	Alphaproteobacteria	Rhizobiales	Devosiaceae	Devosia
MAG_163	0	0	0	1.22256	0	0	0	99.66	1.2	47	63.89	3.95421e+06	Bacteria	Proteobacteria	Alphaproteobacteria	Sphingomonadales	Sphingomonadaceae	Sphingobium
MAG_166	0	0.104204	0	0	1.44419	0	0.800759	63.12	9.16	654	64.43	2.74378e+06	Bacteria	Proteobacteria	Alphaproteobacteria	Rhizobiales	Methyloligellaceae	Methyloceanibacter
MAG_215	0	0	0	1.90894	0	0	0	87.49	0.64	185	61.3	6.0007e+06	Bacteria	Proteobacteria	Alphaproteobacteria	Rhizobiales	Xanthobacteraceae	Tardiphaga
MAG_4	0	0	0	1.16684	0	0	0	88.94	7.97	237	62.06	6.37917e+06	Bacteria	Proteobacteria	Alphaproteobacteria	Rhizobiales	Xanthobacteraceae	Tardiphaga
MAG_42	0	0	0	1.34269	0	0	0	96.87	0.47	37	64.43	4.67366e+06	Bacteria	Proteobacteria	Alphaproteobacteria	Rhizobiales	Beijerinckiaceae	28-YEA-48
MAG_84	0	0	0	0.345239	0	0	0	51.55	2.07	2109	63.43	1.21797e+07	Bacteria	Proteobacteria	Alphaproteobacteria	Rhizobiales	Xanthobacteraceae	Bradyrhizobium
MAG_162	0	0	0	1.2197	0	0	0	86.13	1.42	112	59.74	9.9287e+06	Bacteria	Proteobacteria	Gammaproteobacteria	Burkholderiales	Burkholderiaceae	Caballeronia
MAG_206	0	10.9907	0	0	0	0	29.1774	99.11	3.9	375	54.93	5.08596e+06	Bacteria	Proteobacteria	Gammaproteobacteria	Enterobacterales	Enterobacteriaceae	Enterobacter	Enterobacter cloacae
MAG_24	0	0	0	3.07511	0	0	0	87.9	5.7	262	65.57	6.0554e+06	Bacteria	Proteobacteria	Gammaproteobacteria	Burkholderiales	Burkholderiaceae	Massilia
MAG_35	4.7383	0.956806	40.5035	56.6469	0.348755	0	0.0331494	71.4	8.77	299	61.39	8.92207e+06	Bacteria	Proteobacteria	Gammaproteobacteria	Pseudomonadales	Pseudomonadaceae	Pseudomonas_E	Pseudomonas_E veronii
MAG_59	0	0	0	0.55684	0	0	0	66.38	0	501	66.02	7.90286e+06	Bacteria	Proteobacteria	Gammaproteobacteria	Burkholderiales	Burkholderiaceae	Massilia	Massilia alkalitolerans
MAG_67	0	0	0.338647	1.54802	0	0	0	90.46	5.77	207	67.16	6.70544e+06	Bacteria	Proteobacteria	Gammaproteobacteria	Burkholderiales	Burkholderiaceae	Massilia_B
MAG_7	0.203997	0.0257205	0	11.8302	0.00811014	0	0	95.01	8.12	150	64.35	5.87768e+06	Bacteria	Proteobacteria	Gammaproteobacteria	Burkholderiales	Burkholderiaceae	Massilia_B
MAG_87	0.34673	0.046006	0	12.6735	0.0178644	0	0	57.37	0.88	192	59.26	1.05579e+07	Bacteria	Proteobacteria	Gammaproteobacteria	Pseudomonadales	Pseudomonadaceae	Pseudomonas_E
MAG_94	0	0	0	2.02065	0	0	0	58.04	0	244	58.95	8.01804e+06	Bacteria	Proteobacteria	Gammaproteobacteria	Pseudomonadales	Pseudomonadaceae	Pseudomonas_E
MAG_28	0	0	0	0	3.89381	0	0	67.14	9.19	1268	57.89	5.72284e+06	Bacteria	Verrucomicrobiota	Verrucomicrobiae	Pedosphaerales	Palsa-1400
a Relative abundances of the MAGs for FP_2.95, FP_6.0, FP_25.1, FCP_1.75 and FCP_5.4 are the mean of the technical replicates
bThe annotation was based on the GTDB database (https://gtdb.ecogenomic.org/tree?r=d__Bacteria).

## Sheet: Table S3
Table S3. Genome-enabled metabolic potential with taxonomic distribution.
Metabolic potential	Suggested taxonomy	Relative abundance (%)
		FP_2.95	FP_6.0	FP_15.0	FP_25.1	BP_1.75	BP_5.4	MP_16.9
Cellulose degradation	Acidobacteriota	0	0.121112	0	0.655676	5.42641	0	0
	Actinobacteriota	0	0	59.1579	4.1e-05	0	37.2091	0
	Alphaproteobacteria	0	0	0	4.17883	0	0	0
	Asgardarchaeota	0	0	0	0	0	0	14.2758
	Bacteroidota	0	0	0	0	12.7322	0	0
	Chloroflexota	0	0.0311584	0	0	2.87629	0	33.6527
	Firmicutes_A	0	0	0	0.242367	0	0	0
	Gammaproteobacteria	5.28903	12.0192	40.8421	87.5504	0.37473	0	29.2105
	Gemmatimonadota	2.79406	30.3504	0	0	8.29345	0.0369142	1.58159
	Myxococcota	0	0	0	0	0	0	2.13087
Xylan degradation	Acidobacteriota	0	0	0	0.655676	0	0	0
	Actinobacteriota	0	0	16.9548	0.933586	0	0	0
	Alphaproteobacteria	0	0	0	7.39125	0	0	0
	Bacteroidota	0	0	0	0	7.42548	0	0
	Gammaproteobacteria	0	10.9907	0.338647	5.17998	0	0	29.1774
	Myxococcota	0	0	0	0	0	0	2.13087
	Verrucomicrobiota	0	0	0	0	3.89381	0	0
Chitin degradation	Acidobacteriota	0	0.121112	0	0.655676	5.42641	0	0
	Actinobacteriota	0	0	59.1579	4.1e-05	0	37.2091	0
	Chloroflexota_A	57.8229	19.3655	0	0	22.5757	0	0
	Firmicutes_A	0	0	0	0.242367	0	0	0
	Gammaproteobacteria	0	10.9907	0	0	0	0	29.1774
Ethanol degradation	Acidobacteriota	0	3.85249	0	0	2.32613	0	0
	Actinobacteriota	0	0	16.9548	0.933586	0	0	0
	Alphaproteobacteria	0	0	0	6.34313	0	0	0
	Chloroflexota	0	0	0	0	0	0	19.0766
	Crenarchaeota	0	0.729204	0	0	1.94626	0	3.26451
	Gammaproteobacteria	4.9423	11.9732	40.5035	75.3495	0.356865	0	29.2105
	Myxococcota	0	0	0	0	0	0	2.13087
Calvin-Benson-Bassham cycle	Alphaproteobacteria	0	0	0	2.25418	0	0	0
	Chloroflexota_A	15.9023	22.8478	0	0	0	0	0
	Gammaproteobacteria	0	0	0.338647	2.76773	0	0	0
Incomplete reductive TCA	Nitrospirota	0	0	0	0	3.37999	0	0
Wood-Ljungdahl pathway	Actinobacteriota	0	0	0	0	4.19093	0	0
	Chloroflexota	0	0	0	0	0	0	30.4891
	Desulfobacterota	0	0	0	0	0	0	3.14803
Fermentation	Actinobacteriota	0	0	59.1579	4.1e-05	0	37.2091	0
	Alphaproteobacteria	0	0	0	3.97023	0	0	0
	Asgardarchaeota	0	0	0	0	0	0	4.88148
	Bacteroidota	0	0	0	0	7.42548	0	0
	Chloroflexota	0	0	0	0	0	0	33.6527
	Firmicutes_A	0	0	0	0.242367	0	0	0
	Gammaproteobacteria	5.28903	12.0192	40.8421	87.5504	0.37473	0	29.2105
	Gemmatimonadota	0	0	0	0	0	0	1.58159
	Myxococcota	0	0	0	0	0	0	2.13087
	Patescibacteria	0	0	0	0	4.98512	0	0
Nitrate to ammonium	Alphaproteobacteria	0	0	0	0.345238	0	0	0
	Chloroflexota	0	0	0	0	0	0	15.913
	Gammaproteobacteria	4.7383	11.9475	40.8421	62.4898	0.348755	0	29.2105
Nitrate to nitrite	Acidobacteriota	0	3.85249	0	0	2.32613	0	0
	Actinobacteriota	18.1917	8.52202	0	0	0.0682551	37.2091	0.0259853
	Bacteroidota	0	0	0	0	5.30668	0	0
	Chloroflexota_A	0	0.956111	0	0	5.34953	0	0
	Gemmatimonadota	0	0	0	0	3.51795	0	1.58159
	MBNT15	0	0	0	0	0	0	1.7297
	Nitrospirota	0	0	0	0	3.37999	0	0
Nitrite to ammonium	Acidobacteriota	0	0.121112	0	0	5.42641	0	0
	Actinobacteriota	0	0	16.9548	0	0	0	0
	Alphaproteobacteria	0	0	0	7.04601	0	0	0
	Gammaproteobacteria	0.550727	0.0717265	0	27.0812	0.0259746	0	0
Denitrification	Gammaproteobacteria	4.7383	0.956806	40.8421	58.195	0.348755	0	0.0331494
	Gemmatimonadota	0	0	0	0	3.51795	0	0
Sulfur reduction	Asgardarchaeota	0	0	0	0	0	0	14.2758
	Chloroflexota	0	0	0	0	0	0	33.6527
	Crenarchaeota	0	0	0	0	0	0	3.15453
Thiosulfate oxidation	Alphaproteobacteria	0	0	0	4.80292	0	0	0
	Gammaproteobacteria	0	0	0.338647	1.54802	0	0	0
Motility and type II secretion system	Gammaproteobacteria	4.9423	11.9732	40.8421	73.1003	0.356865	0	29.2105
	MBNT15	0	0	0	0	0	0	1.7297
	Myxococcota	0	0	0	0	0	0	2.13087
Motility and type IV/VI secretion system	Gammaproteobacteria	0	0	0	3.79719	0	0	0
Motility	Acidobacteriota	0	0.121112	0	0	5.42641	0	0
	Actinobacteriota	0	0	0	0.933586	0	0	0
	Alphaproteobacteria	0	0	0	3.95373	0	0	0
	BMS3Abin14	0	0	0	0	0	0	1.97292
	Desulfobacterota	0	0	0	0	0	0	3.14803
	Nitrospirota	0	0	0	0	3.37999	0	0
Secretion system	Alphaproteobacteria	0	0	0	1.5678	0	0	0
	Gammaproteobacteria	0.34673	0.046006	0	12.6735	0.0178644	0	0

## Sheet: Table S4
Table S4. Summary of key metabolic pathways for the reconstructed MAGs
	Fermentation	Anaerobic respiration	Cytochrome c oxidase	Nutrient fixation	Relative abundance (%)a
					FP_2.95	FP_6.0	FP_15.0	FP_25.1	BP_1.75	BP_5.4	MP_16.9
Group I	+b	-c	-	-	0	0	0	0.242367	4.98512	0	2.13087
Group II	+	-	+	-	0	0	42.2031	4.09523e-05	7.42548	0	0
Group III	+	(Nitrate reduction)/(Sulfur reduction)d	-	(CO2)	0	0	0	0	0	37.2091	35.3706
Group IV	+	(Nitrate reduction)/(Denitrification)/(Sulfur reduction)	+	(CO2)	5.28903	12.0192	57.7969	91.5206	0.37473	0	33.9557
Group V	-	(Nitrate reduction)/(Denitrification)/(Sulfur reduction)	-	-	18.1917	13.3306	0	0	16.5685	0	9.42027
Group VI	-	Nitrate/Nitrite reduction	+	(CO2)	0	0.121112	0	5.44166	8.8064	0	1.7297
Group VII	-	(Sulfur reduction)	-	CO2	15.9023	22.8478	0	0	0	0	8.86001
Group VIII	-	-	+	(CO2)	0	0.0311584	0	2.79532	11.0804	26.5008	0
MAGs were grouped based on functional similarity. Detailed functional information is provided in Table S5
a Total relative abundance of all the MAGs within the group
b MAGs for the suggested metabolism detected in the group
c no MAGs for the suggested metabolism detected within the group
d Brackets indicates that not all populations in the group contain genes for the suggested pathway

## Sheet: Table S5
Table S5. Potential metabolic pathways identified in the MAGs. The listed pathways are based upon KEGG (http://www.genome.jp/kegg/) except for fermentation and hydrogen oxidation pathways which are based on BioCyc (http://biocyc.org/).
Groups	MAGs	Cytochrome c oxidasea	Hydrolysisc	Fermentationd	Ethanol degradatione	Anaerobic H2 oxidation	CO2 fixationg	Aerobic methane/ammonia oxidation	Dissimilatory nitrate reductionh	Denitrificationi	Sulfur reduction	Thiosulfate oxidation (via SOX)j	Motilityk	Secretion systeml	Spore formationm	Cold shock protein
Group I	MAG_104	-b	Glucose*/Chitin	Butanoate	-	+	-	-	-	-	-	-	-	-	+	-
	MAG_72	-	-	Lactate	-	-	-	-	-	-	-	-	-	-	-	-
	MAG_116	-	Glucose*/Xylobiose	Propanoate	+f	-	-	-	-	-	-	-	Type IV pili	T2SS	-	-
Group II	MAG_99	bd	Glucose*/Chitin	Acetate	-	-	-	-	-	-	-	-	-	-	-	+
	MAG_57	bd/aa3	Glucose/Xylobiose	Lactate/Formate/Butanoate	-	+	-	-	-	-	-	-	-	-	-	-
Group III	MAG_142	-	Glucose*/Chitin	Acetate	-	-	-	-	Nitrite	-	-	-	-	-	-	+
	MAG_143	-	Glucose*	Acetate	+	-	Wood-Ljungdahl	-	Ammonium	-	+	-	-	-	-	-
	MAG_56	-	Glucose*	Acetate/Formate	-	-	Wood-Ljungdahl	-	-	-	+	-	-	-	-	+
	MAG_51	-	Glucose*	Formate	-	-	CBB	-	-	-	+	-	-	-	-	+
Group IV	MAG_146	bd	Glucose*	Acetate/Lactate	+	-	-	-	-	-	+	-	-	-	-	+
	MAG_162	bd/aa3/o	Glucose	Acetate/Ethanol/Lactate	+	-	CBB	-	Ammonium	-	-	-	Flagellar	T4SS/T6SS	-	+
	MAG_24	bd/cbb3/aa3/o	Glucose*/Xylose	Acetate/Lactate	+	-	-	-	Ammonium	-	-	-	Flagellar/Type IV pili	T2SS/T6SS	-	+
	MAG_35	bd/cbb3/aa3/o	Glucose*	Acetate/Lactate	+	-	-	-	Ammonium	+	-	-	Flagellar/Type IV pili	T2SS/T3SS/T6SS	-	+
	MAG_206	bd/o	Glucose/Xylose*/Chitin	Acetate/Ethanol/Lactate/Formate	+	-	-	-	Ammonium	-	-	-	Flagellar	T2SS/T4SS	-	+
	MAG_67	cbb3/aa3/o	Glucose/Xylose	Acetate/Lactate	-	-	CBB	-	Ammonium	+	-	+	Flagellar/Type IV pili	T2SS/T6SS	-	+
	MAG_10	aa3/o	Cello-oligosaccharides/Xylobiose	Lactate	+	-	-	-	Ammonium*	-	-	-	Flagellar	-	-	+
	MAG_145	bd/aa3	Glucose/Xylose*/Chitin	Acetate/Lactate	+	-	-	-	Ammonium*	-	-	-	-	-	-	+
	MAG_42	bd/cbb3/aa3	Xylobiose	Lactate	+	-	-	-	Ammonium*	-	-	+	Flagellar	-	-	+
	MAG_87	bd/cbb3/aa3/o	Glucose*	Acetate/Lactate	-	-	-	-	Ammonium*	-	-	-	-	T6SS	-	+
	MAG_59	bd/cbb3/o	Glucose/Xylose	Lactate	+	-	-	-	Ammonium*	-	-	-	Flagellar/Type IV pili	T6SS	-	+
	MAG_163	cbb3/aa3/o	Glucose*/Xylose*	Acetate	+	-	-	-	Ammonium*	-	-	-	-	T2SS	-	+
	MAG_7	cbb3/o	Glucose*	Acetate	+	-	-	-	Ammonium*	-	-	-	Flagellar/Type IV pili	T2SS	-	+
	MAG_83	aa3	Glucose*	Acetate/Butanoate	-	-	-	-	Nitrite	-	-	-	-	-	-	+
Group V	MAG_188	-	-	-	-	-	-	-	Nitrite	-	-	-	-	-	-	-
	MAG_209	-	-	-	+	-	-	-	Nitrite	-	-	-	-	-	-	+
	MAG_214	-	-	-	-	-	-	-	Nitrite	-	-	-	-	-	-	+
	MAG_216	-	-	-	-	-	-	-	Nitrite	+	-	-	-	-	-	+
	MAG_23	-	Glucose*	-	-	-	-	-	Nitrite	-	-	-	-	-	-	-
	MAG_114	-	Glucose*	-	-	-	-	-	-	-	+	-	-	-	-	-
Group VI	MAG_132	aa3	Glucose/Chitin	-	-	-	-	-	Ammonium*	-	-	-	Type IV pili	-	-	+
	MAG_40	bd	-	-	-	-	Inc. TCA	+	Nitrite	-	-	-	Type IV pili	-	-	-
	MAG_179	bd/aa3	-	-	-	-	-	-	Nitrite	-	-	-	Type IV pili	T2SS	-	+
	MAG_94	bd/cbb3	-	-	+	-	-	-	Ammonium*	-	-	-	Type IV pili	T6SS	-	+
	MAG_4	bd/cbb3/o	Xylobiose	-	+	-	-	-	Ammonium*	-	-	-	-	-	-	+
	MAG_215	o	Xylobiose	-	-	-	CBB	-	Ammonium*	-	-	+	-	-	-	+
	MAG_84	bd	Cello-oligosaccharides/Xylobiose	-	-	-	CBB	-	Ammonium	-	-	+	-	T1SS	-	+
Group VII	MAG_203	-	-	-	-	-	CBB	-	-	-	+	-	-	-	-	-
	MAG_5	-	-	-	-	-	CBB	-	-	-	-	-	-	-	-	-
	MAG_50	-	-	-	-	-	CBB	-	-	-	-	-	-	-	-	-
	MAG_93	-	-	-	-	+	Wood-Ljungdahl	-	-	-	-	-	Type IV pili	-	-	+
Group VIII	MAG_106	bd	-	-	-	-	-	-	-	-	-	-	-	-	-	+
	MAG_129	aa3	Cello-oligosaccharides	-	-	-	-	-	-	-	-	-	-	-	-	-
	MAG_139	aa3	Xylobiose	-	+	-	-	-	-	-	-	-	Flagellar	-	-	+
	MAG_148	aa3	-	-	-	-	-	-	-	-	-	-	-	-	-	+
	MAG_191	aa3	Glucose/Xylose/Chitin	-	-	-	-	-	-	-	-	-	-	-	-	+
	MAG_66	aa3	Glucose	-	-	-	Wood-Ljungdahl	-	-	-	-	-	-	-	-	-
	MAG_121	bd/aa3	Glucose	-	+	-	-	-	-	-	-	+	Flagellar	-	-	+
Ungrouped	MAG_128	-	-	-	-	-	-	-	-	-	-	-	-	-	-	+
	MAG_133	-	-	-	-	-	-	-	-	-	-	-	-	-	-	-
	MAG_150	-	-	-	+	-	-	-	-	-	-	-	-	-	-	-
	MAG_159	-	-	-	-	-	-	-	-	-	-	-	Type IV pili	-	-	+
	MAG_166	-	-	-	-	-	-	-	-	-	-	-	-	-	-	+
	MAG_167	-	Chitin	-	-	-	-	-	-	-	-	-	-	-	-	-
	MAG_187	-	-	-	-	-	-	-	-	-	-	-	-	-	-	-
	MAG_210	-	Chitin	-	-	-	-	-	-	-	-	-	-	-	-	+
	MAG_213	-	-	-	-	-	-	-	-	-	-	-	-	-	-	-
	MAG_218	-	Glucose*	-	-	-	-	-	-	-	-	-	-	-	-	+
	MAG_28	-	Xylose	-	-	-	-	-	-	-	-	-	-	-	-	-
	MAG_53	-	Chitin	-	-	-	-	-	-	-	-	-	-	-	-	-
	MAG_68	-	Chitin	-	-	-	-	-	-	-	-	-	-	-	-	-
a Different types of cytochrome c oxidase are shown. Presence of 2 out 3 genes to cytochrome bd ubiquinol oxidase, 3 out of 4 genes to cbb3-type, aa3-type cytochrome c oxidase and cytochrome o ubiquinol oxidase.
b ‘-‘ indicates that genes coding for the listed pathway were not identified.
c * indicates genes coding for the initial step of cellulose degradation (cellulose to cello-oligosaccharide) or xylan degradation (xylan to xylobiose) were not identified (e.g. MAG_104 and MAG_206).
d Fermentation of pyruvate to either acetate, ethanol, formate, lactate, butanoate or propanoate. The presence of the pathways based on the presence of genes coding for last two steps to acetate and ethanol, all genes to lactate and formate, key genes encoding butyrate kinase to butanoate, and 5 out of 7 genes to propanoate.
e Presence of genes encoding at lease alcohol dehydrogenase and acetyl-CoA synthetase
f '+' indicates that genes encoding the listed pathway were identified
g Pathways identified for CO2 fixation. Calvin-Benson-Bassham cycle (CBB) based on the presence of type I cbbL genes encoding the key enzyme, ribulose-bisphosphate carboxylase (RubisCO). Incomplete reductive TCA cycle (Inc. TCA) based upon the presence of 5 out of 7 genes including two key genes coding for pyruvate synthase and 2-oxoglutarate:ferredoxin oxidoreductase. Wood-Ljungdahl pathway base…
h Dissimilatory nitrate reduction to either nitrite or ammonia. * indicates genes coding for the initial step of nitrate to nitrite were not identified (e.g. MAG_10).
i Presence of genes encoding nitrate reduction to nitrous oxide or nitrogen gas (denitrification).
j Presence of soxABXYZ or 5 out of 7 genes (soxABCDXYZ) in thiosulfate oxidation
k Flagellar-mediated motility based on the presence of methyl-accepting chemotaxis protein (MCP), chemotaxis, flagellar assembly (18 out of 33 genes) and motor; type IV pili assisted motility based on the presence of 7 out of 10 genes (pilGMTBCFQPNO).
l Type I secretion system (T1SS) based on the presence of 2 out of 3 genes. Type II secretion system (T2SS) based on the presence of 9 out 13 genes and sec or tat system. Type III secretion system (T3SS) based on the presence of 10 out of 15 genes. Type IV secretion system (T4SS) based on the presence of 8 out of 12 genes. Type VI secretion system (T6SS) based on the presence of 6 out 9 genes.
m Spore formation based on the prensece of genes involved in at lease 3 stages.
